# Supplementary material for: Histamine H1 receptor inverse agonists improve structure and pain in an osteoarthritis mouse model
Source: J Clin Invest. 2025 Aug 28;135(21):e183588. doi: 10.1172/JCI183588 (PMC12578390; doi:10.1172/JCI183588)
Supplement: Supporting data values [file jci-135-183588-s182.xlsx]

## Sheet: Fig. 1A
Fig. 1A
	CYP
		DMSO			CYP
	1h	6.11925	6.8227	6.55531	6.60158	6.16709	5.29455
	3h	6.9404	6.14028	6.69779	6.9172	5.58036	6.2045
	24h	6.15812	7.06989	7.54633	6.26566	7.26655	6.96739

## Sheet: Fig. 1B
Fig. 1B
	CYP
		DMSO			CYP
	1h	5.5156	5.98733	5.7902	5.67158	7.26622	5.33775
	3h	7.81016	6.3741	8.17189	14.5825	11.5021	12.7033
	24h	7.97647	8.88717	10.938	15.1381	21.0462	25.7221

## Sheet: Fig. 1C
Fig. 1C
	CYP
	FOXO1						FOXO3
		DMSO	CYP 10μM	CYP 20μM	CYP 30μM			DMSO	CYP 10μM	CYP 20μM	CYP 30μM
	Donor #1	1	0.907519	1.23971	1.43396		Donor #1	1	1.10957	1.56917	1.95884
	Donor #2	1	1.16473	1.18921	1.41421		Donor #2	1	1.16473	1.38511	1.50525
	Donor #3	1	1.15669	1.56917	1.68179		Donor #3	1	1.01396	1.41421	1.48452
	Donor #4	1	1.31039	1.79005	1.8025		Donor #4	1	1.06437	1.31951	1.59107
	Donor #5	1	1.09429	1.3566	1.59107		Donor #5	1	1.12506	1.34723	1.60214
	Donor #6	1	1.31951	1.38511	1.76541		Donor #6	1	1.44393	1.56917	2.04202

## Sheet: Fig. 1D
Fig. 1D
	CYP
	MAP1LC3B						GABARAPL1						ATG14						SESN3						GPX3
		DMSO	CYP 10μM	CYP 20μM	CYP 30μM			DMSO	CYP 10μM	CYP 20μM	CYP 30μM			DMSO	CYP 10μM	CYP 20μM	CYP 30μM			DMSO	CYP 10μM	CYP 20μM	CYP 30μM			DMSO	CYP 10μM	CYP 20μM	CYP 30μM
	Donor #1	1	1.31951	2	2.62079		Donor #1	1	1.21419	1.82766	2.11404		Donor #1	1	1.26576	1.54756	2.21914		Donor #1	1	0.882703	1.10191	1.20581		Donor #1	1	1.01396	1.53688	1.60214
	Donor #2	1	1.45397	1.84038	2.25012		Donor #2	1	0.993093	1.21419	1.36604		Donor #2	1	1.26576	1.59107	1.69349		Donor #2	1	1.34723	1.86607	2.28153		Donor #2	1	1.09429	1.28343	1.32869
	Donor #3	1	1.47427	2.01391	2.14355		Donor #3	1	0.97942	1.31951	1.31951		Donor #3	1	1.18921	1.70527	1.98618		Donor #3	1	1.04247	1.16473	1.36604		Donor #3	1	1.12506	1.52626	1.60214
	Donor #4	1	1.32869	1.64718	2.02792		Donor #4	1	1.06437	1.38511	1.42405		Donor #4	1	0.933033	1.20581	1.55833		Donor #4	1	1.27456	1.69349	1.93187		Donor #4	1	1.07923	1.44393	1.6358
	Donor #5	1	1.38511	1.71713	2.53151		Donor #5	1	1.37554	1.75321	2.14355		Donor #5	1	1.31951	1.6245	2.12874		Donor #5	1	1.26576	1.45397	2.05623		Donor #5	1	1.46409	1.91853	2.67586
	Donor #6	1	1.51572	1.87905	2.26577		Donor #6	1	1.98618	2.49666	2.77022		Donor #6	1	1.1487	1.55833	1.71713		Donor #6	1	1.49485	1.52626	1.6245		Donor #6	1	1.37554	1.61328	1.85318

## Sheet: Fig. 1E
Fig. 1E
	CYP
	IL6								MMP13
					IL-1β								IL-1β
		DMSO	CYP 20μM	CYP 30μM	DMSO	CYP 20μM	CYP 30μM			DMSO	CYP 20μM	CYP 30μM	DMSO	CYP 20μM	CYP 30μM
	Donor #1	1	0.287175	0.5	1807.78	1009.9	1541.37		Donor #1	1	0.864537	1.32869	8.33973	6.27667	8.33973
	Donor #2	1	0.795536	0.721965	13493.7	4359.66	4389.98		Donor #2	1	0.281265	0.732043	14.6213	5.89708	6.6807
	Donor #3	1	1	1.10957	6338.83	3743.05	3516.68		Donor #3	1	0.257028	0.582367	13.2691	2.42839	3.73213
	Donor #4	1	1.36604	1.10957	7750.1	5914.33	4451.27		Donor #4	1	1.13288	1.15669	5.6962	6.58873	4.43828
	Donor #5	1	0.858565	1	9809.75	6165.49	5293.48		Donor #5	1	0.281265	0.514057	7.06162	1.50525	2.18859
	Donor #6	1	1.59107	2.05623	7383.04	5832.91	4096		Donor #6	1	0.547147	1.03526	9.12611	3.86375	4.43828

## Sheet: Fig. 2F
Fig. 2F
	Sham Vehicle			DMM Vehicle			DMM CYP (Low)			DMM CYP (High)
		OARSI score			OARSI score			OARSI score			OARSI score
	Sample #1	0		Sample #1	13.5		Sample #1	6.5		Sample #1	3.5
	Sample #2	1		Sample #2	8		Sample #2	13		Sample #2	3
	Sample #3	0		Sample #3	15.5		Sample #3	4.5		Sample #3	10
	Sample #4	0		Sample #4	4.5		Sample #4	3.5		Sample #4	4.5
	Sample #5	0		Sample #5	10		Sample #5	15		Sample #5	6
	Sample #6	2		Sample #6	13.5		Sample #6	18		Sample #6	6
	Sample #7	0		Sample #7	21		Sample #7	9		Sample #7	4
	Sample #8	1		Sample #8	8		Sample #8	7		Sample #8	2.5
	Sample #9	0.5		Sample #9	1.5		Sample #9	10		Sample #9	5.5
	Sample #10	1		Sample #10	21		Sample #10	17.5		Sample #10	6
	Sample #11	0.5		Sample #11	22		Sample #11	13.5		Sample #11	9
	Sample #12	1		Sample #12	6.5		Sample #12	3.5		Sample #12	7
	Sample #13	0		Sample #13	11		Sample #13	9.5		Sample #13	7.5
	Sample #14	0					Sample #14	2		Sample #14	9.5
							Sample #15	6.5

## Sheet: Fig. 2G
Fig. 2G
	Sham Vehicle			DMM Vehicle			DMM CYP (Low)			DMM CYP (High)
		Synovitis score			Synovitis score			Synovitis score			Synovitis score
	Sample #1	0		Sample #1	3.5		Sample #1	2.5		Sample #1	3
	Sample #2	0		Sample #2	3.5		Sample #2	2.5		Sample #2	2
	Sample #3	0		Sample #3	2.5		Sample #3	3.5		Sample #3	3
	Sample #4	0		Sample #4	2		Sample #4	3.5		Sample #4	2.5
	Sample #5	0		Sample #5	4		Sample #5	2		Sample #5	1.5
	Sample #6	0		Sample #6	2.5		Sample #6	2.5		Sample #6	0.5
	Sample #7	0		Sample #7	3.5		Sample #7	0.5		Sample #7	2.5
	Sample #8	0		Sample #8	0.5		Sample #8	0.5		Sample #8	1.5
	Sample #9	0		Sample #9	3.5		Sample #9	3		Sample #9	0.5
	Sample #10	0		Sample #10	2		Sample #10	2		Sample #10	3
	Sample #11	0		Sample #11	3		Sample #11	0.5		Sample #11	1
	Sample #12	0.5		Sample #12	3.5		Sample #12	1		Sample #12	0
	Sample #13	0		Sample #13	1		Sample #13	1		Sample #13	1
	Sample #14	1.5					Sample #14	1.5		Sample #14	2.5
							Sample #15	2

## Sheet: Fig. 2H
Fig. 2H
	Sham Vehicle			DMM Vehicle			DMM CYP (Low)			DMM CYP (High)
		Osteophyte score			Osteophyte score			Osteophyte score			Osteophyte score
	Sample #1	0		Sample #1	2.5		Sample #1	2.5		Sample #1	1
	Sample #2	0		Sample #2	3		Sample #2	2		Sample #2	1
	Sample #3	0		Sample #3	3		Sample #3	3		Sample #3	2
	Sample #4	0		Sample #4	3		Sample #4	3		Sample #4	3
	Sample #5	0		Sample #5	3		Sample #5	3		Sample #5	2
	Sample #6	0		Sample #6	2.5		Sample #6	3		Sample #6	2.5
	Sample #7	0		Sample #7	3		Sample #7	3		Sample #7	2
	Sample #8	0		Sample #8	3		Sample #8	3		Sample #8	3
	Sample #9	0.5		Sample #9	2.5		Sample #9	3		Sample #9	3
	Sample #10	0		Sample #10	3		Sample #10	1.5		Sample #10	2.5
	Sample #11	0		Sample #11	2		Sample #11	3		Sample #11	3
	Sample #12	0		Sample #12	3		Sample #12	2.5		Sample #12	2
	Sample #13	0		Sample #13	3		Sample #13	1		Sample #13	2
	Sample #14	0					Sample #14	2.5		Sample #14	3
							Sample #15	2

## Sheet: Fig. 2I
Fig. 2I
	FOXO3 positive cells (%)
		Sham Vehicle	DMM Vehicle	DMM CYP (High)
	Sample #1	76.7568	7.69231	61.0294
	Sample #2	54.5455	20	41.8033
	Sample #3	82.2222	14.9254	58.5034
	Sample #4	66.9565	14.557	55.3191
	Sample #5	53.5088	13.253	62.6078
	Sample #6	64.9682	12.766	51.8797

## Sheet: Fig. 2J
Fig. 2J
	IL-6 positive cells (%)
		Sham Vehicle	DMM Vehicle	DMM CYP (High)
	Sample #1	30.4348	80.9524	58.3333
	Sample #2	50.6726	79.5699	46.0674
	Sample #3	22.1154	76.6234	60.5263
	Sample #4	36.6667	77.4194	62.4242
	Sample #5	42.439	88.2051	40.2516
	Sample #6	16.2338	76.2821	47.7833
	Sample #7	5.67376	81.0219	44.5055

[truncated: 83 more sheets: Fig. 3F, Fig. 4H, Fig. 4I, Fig. 5A, Fig. 5B, Fig. 5C, Fig. 5D, Fig. 5E, Fig. 5F, Fig. 5G, Fig. 6B, Fig. 6C, Fig. 6D, Fig. 6F, Fig. 6G, Fig. 6H, Fig. 7B, Fig. 7C, Fig. 7D, Fig. 7E …]
